# Supplementary material for: Psychometric Testing of the CEECCA Questionnaire to Assess Ability to Communicate among Individuals with Aphasia
Source: Int J Environ Res Public Health. 2023 Feb 22;20(5):3935. doi: 10.3390/ijerph20053935 (PMC10001674; doi:10.3390/ijerph20053935)
Supplement: Supplementary file 1 [file ijerph-20-03935-s001.zip]

Archive with 1 entries (1 files):
- ijerph-2181860-supplementary.pdf
